# Supplementary material for: A mouse model of allergic conjunctivitis with mucosal immune-related gene and circRNA dysregulation
Source: Front Immunol. 2026 Mar 6;17:1744124. doi: 10.3389/fimmu.2026.1744124 (PMC13002429; doi:10.3389/fimmu.2026.1744124)
Supplement: Supplementary file 1 [file Table1.xlsx]

## Sheet: Supplementary Table 1
Antibody name	Channel	Manufacturer	Catalog #	Dilution
anti-mouse CD3 Anti-body	PerCP	ebioscience	4304569	1:200
anti-mouse CD4 Anti-body	PE	ebioscience	EO1009-1636	1:200
anti-mouse IFN-γ Anti-body	FITC	ebioscience	4286058	1:200
anti-mouse IL-4 Anti-body	APC	invitrogen	4322389	1:200
anti-mouse IL-17 Anti-body	FITC	sungene biotech	AA816	1:200
anti-mouse CD11b Anti-body	PE	BD	557397	1:200
anti-mouse Ly6g Anti-body	FITC	BD	551460	1:200
anti-mouse Ly6g Anti-body	PE	ebioscience	4222724	1:200

## Sheet: Supplementary Table 2
Genes	Sequences of primers
Lef1	F: 5' GCCACCGATGAGATGATCCC 3'
	R: 5' TTGATGTCGGCTAAGTCGCC 3'
Tnfrsf4	F: 5' TACCTACCCCAGTGGTCACAA 3'
	R: 5' ACGGATGACATAGAGTATCCCTG 3'
Cxcl1	F: 5' ACTGCACCCAAACCGAAGTC 3'
	R: 5' TGGGGACACCTTTTAGCATCTT 3'
GAPDH	F: 5' ATGACATCAAGAAGGTGGTGAAGCAGG 3'
	R: 5' GCGTCAAAGGTGGAGGAGTGGGT 3'
Circ0256	F : 5' GCCTGAAGAAAGCTGCTGAT 3'
	R : 5' CTGACTCACACTTGGGGTTG 3'
Circ1004	F : 5' CGAAGTCTGAAGATGGTGCC 3'
	R : 5' CTGGATGGCTTTGAACACGG 3'
Circ7049	F : 5' AGGATCTCAACCGGTTACTGA 3'
	R : 5' TGAGAAAGATTGCCGGGAGA 3'
Circ8687	F : 5' TTCATGGAGGCAGCGTCTT 3'
	R : 5' GGCGGCAACAATCCATGAAT 3'
Circ9626	F : 5' TGTAAGAAGAAGGGAAAGCTGAC 3'
	R : 5' GTTGCTGTGGTCATGATGTCT 3'
Circ0208	F : 5' GACGCTCTGCTTACCACTTC 3'
	R : 5' TCTTGCACCACATTCATCACA 3'
Circ4723	F : 5' AGAGATCAGAAAGCCAGGAAGA 3'
	R : 5' CAGCAACATGATTTTCAACCACA 3'
Circ2598	F : 5' GAGATTTCCAGAGCAAGATCATG 3'
	R : 5' CTCCCACAAAGCAGAGGATAT 3'
